# Supplementary material for: HES1-mediated down-regulation of miR-138 sustains NOTCH1 activation and promotes proliferation and invasion in renal cell carcinoma
Source: J Exp Clin Cancer Res. 2023 Mar 28;42:72. doi: 10.1186/s13046-023-02625-0 (PMC10045948; doi:10.1186/s13046-023-02625-0)
Supplement: Supplementary file 3 — Additional file 3. [file 13046_2023_2625_MOESM3_ESM.xlsx]

## Sheet: Sheet1
Supplementary Table 1. The sequences of siRNAs and primers used this study.
Sequences of shRNAs used this study.
gene	sense	antisense
miR-138-5p mimics	AGCUGGUGUUGUGAAUCAGGCCG	GCCUGAUUCACAACACCAGCUUU
miR-138-5p inhibitor	CGGCCUGAUUCACAACACCAGCU
miR-138-2-3p mimics	GCUAUUUCACGACACCAGGGUU	CCCUGGUGUCGUGAAAUAGCUU
miR-138-2-3p inhibitor	AACCCUGGUGUCGUGAAAUAGC
mimics NC	UUCUCCGAACGUGUCACGUTT	ACGUGACACGUUCGGAGAATT
inhibitor NC	CAGUACUUUUGUGUAGUACAA
pre-miR-138-2	GTGTTGTGAATCAGGCCGAC	TGATGCAACCCTGGTGTCGT
si-NC	UUCUCCGAACGUGUCACGUTT	ACGUGACACGUUCGGAGAATT
HES1	TCAACACGACACCGGATAAAC	GCCGCGAGCTATCTTTCTTCA
NOTCH1	GAGGCGTGGCAGACTATGC	CTTGTACTCCGTCAGCGTGA
MAML1	GACTCTCTCAACAAAAAGCGTCT	AGGAAATGACTCACTGGGGTTA
APH1A	TTTTTCGGCTGCACTTTCGTC	TGCGACCAGGATGATAACGC
shHES1	GTAGAGAGCTGTATTAAGTGA
